# Supplementary material for: Optimization of Fermentation Conditions for Endophytic Fungi from Schisandra chinensis and Investigation of Their Antibacterial Mechanisms Against Methicillin-Resistant Staphylococcus aureus
Source: Microorganisms. 2025 Apr 25;13(5):982. doi: 10.3390/microorganisms13050982 (PMC12114053; doi:10.3390/microorganisms13050982)
Supplement: Supplementary file 1 [file microorganisms-13-00982-s001.zip]

Archive with 1 entries (1 files):
- microorganisms-3557266-supplementary.pdf
